# Supplementary material for: HemaCisDB: An Interactive Database for Analyzing Cis-regulatory Elements Across Hematopoietic Malignancies
Source: Genomics Proteomics Bioinformatics. 2024 Dec 26;23(2):qzae088. doi: 10.1093/gpbjnl/qzae088 (PMC12343011; doi:10.1093/gpbjnl/qzae088)
Supplement: qzae088_Supplementary_Data [file qzae088_supplementary_data.zip]

Archive with 4 entries (4 files):
- Figure S1 20241209.pdf
- supplementary material captions 120924.docx
- Figure S2 20241209.pdf
- Table S1.docx
